# Supplementary material for: Temperamental and Character Traits as Risk Factors for Binge Eating Disorder in Women with Polycystic Ovary Syndrome
Source: J Clin Med. 2024 Nov 24;13(23):7100. doi: 10.3390/jcm13237100 (PMC11642575; doi:10.3390/jcm13237100)
Supplement: Supplementary file 1 [file jcm-13-07100-s001.zip]

Archive with 1 entries (1 files):
- jcm-3315892-supplementary.pdf
